# Supplementary material for: Changes in Sleep Patterns and Disorders in Children and Adolescents with Attention Deficit Hyperactivity Disorders and Autism Spectrum Disorders during the COVID-19 Lockdown
Source: Brain Sci. 2021 Aug 27;11(9):1139. doi: 10.3390/brainsci11091139 (PMC8469743; doi:10.3390/brainsci11091139)
Supplement: Supplementary file 1 [file brainsci-11-01139-s001.zip]

Archive with 1 entries (1 files):
- brainsci-1340297-supplementary.pdf
